# Supplementary material for: Global genomic diversity and conservation of SARS-CoV-2 since the COVID-19 outbreak
Source: Microbiol Spectr. 2023 Nov 1;11(6):e02826-23. doi: 10.1128/spectrum.02826-23 (PMC10714991; doi:10.1128/spectrum.02826-23)
Supplement: Table S1 — All virus sequence IDs included in this study. [file spectrum.02826-23-s0001.xlsx]

## Sheet: Sheet1
Supplementary table S1: This study collected 5966490 nucleotides registered with the severe acute respiratory syndrome coronavirus type 2 data center at the NCBI viral database through January 22, 2023 After excluding sequences containing any missing (-) and degenerate information (R, Y, K, M, S, W, B, D, H, V, and N), we obtained 80833 viral information (https://www.ncbi.nlm.nih.gov) with the fo…
Accession	number
NC_045512.2	1
OP022255.1	2
OP022256.1	3
OP022257.1	4
OP022258.1	5
OP022259.1	6
OP022260.1	7
OP022261.1	8
OP022262.1	9
OP022263.1	10
OP022264.1	11
OP022265.1	12
OP022266.1	13
OP022267.1	14
OP022268.1	15
OP022269.1	16
OP022270.1	17
OP022271.1	18
OP022272.1	19
OP022273.1	20
OP022274.1	21
OP022275.1	22
OP022276.1	23
OP022277.1	24
OP022278.1	25
OP022279.1	26
OP022280.1	27
OP022281.1	28
OP022282.1	29
OP022283.1	30
OP022284.1	31
OP022285.1	32
OP022286.1	33
OP022287.1	34
OP022288.1	35
OP022289.1	36
OP022290.1	37
OP022291.1	38
OP022292.1	39
OP022293.1	40
OP022294.1	41
OP022295.1	42
OP022296.1	43
OP022297.1	44
OP022298.1	45
OP022299.1	46
OP022300.1	47
OP022301.1	48
OP022302.1	49
OP022303.1	50
OP022304.1	51
OP022305.1	52
OP022306.1	53
OP022307.1	54
OP022308.1	55
OP022309.1	56
OP022310.1	57
OP022311.1	58
OP022312.1	59
OP022313.1	60
OP022314.1	61
OP022315.1	62
OP022316.1	63
OP022317.1	64
OP022318.1	65
OP022319.1	66
OP022320.1	67
OP022321.1	68
OP022322.1	69
OP022323.1	70
OP022324.1	71
OP022325.1	72
OP022326.1	73
OP022327.1	74
OP022328.1	75
OP022329.1	76
OP022330.1	77
OP022331.1	78
OP022332.1	79
OP022333.1	80
OP022334.1	81
OP022335.1	82
OP022336.1	83
OP022337.1	84
LC603286.1	85
LC603288.1	86
LC644163.1	87
ON891317.1	88
ON891318.1	89
ON891319.1	90
ON891324.1	91
ON891325.1	92
ON891326.1	93
ON891329.1	94
ON891330.1	95
ON891332.1	96
ON891333.1	97
ON891339.1	98
ON891340.1	99
ON891343.1	100
ON891345.1	101
ON891346.1	102
ON891351.1	103
ON891354.1	104
ON891356.1	105
ON891357.1	106
ON891360.1	107
ON891362.1	108
ON891364.1	109
ON891366.1	110
ON891369.1	111
ON891370.1	112
ON891374.1	113
ON891376.1	114
ON891377.1	115
ON891378.1	116
ON891381.1	117
ON891383.1	118
ON891384.1	119
ON891387.1	120
ON891388.1	121
ON891392.1	122
ON891394.1	123
ON891397.1	124
ON891398.1	125
ON891400.1	126
ON891403.1	127
ON891407.1	128
ON891411.1	129
ON891412.1	130
ON891415.1	131
ON891416.1	132
ON891417.1	133
ON891418.1	134
ON891419.1	135
ON891420.1	136
ON891422.1	137
ON891428.1	138
ON891430.1	139
OX073225.1	140
OX074292.1	141
OX079154.1	142
OX082901.1	143
OX083418.1	144
OX084165.1	145
OX089498.1	146
OX090565.1	147
ON408298.1	148
ON408301.1	149
ON408302.1	150
OW522185.1	151
OW522335.1	152
OW468038.1	153
OW472448.1	154
OW476746.1	155
OW479331.1	156
OW480995.1	157
OW482170.1	158
OW484254.1	159
OW495086.1	160
OW496517.1	161
OW502880.1	162
OW507672.1	163
OW463578.1	164
OW464240.1	165
OW464705.1	166
OW465937.1	167
OW466078.1	168
OW426683.1	169
OW407447.1	170
OW417118.1	171
OW120246.1	172
OW120340.1	173
OW092203.1	174
OW092407.1	175
OW092839.1	176
OW093045.1	177
OW093475.1	178
OW093646.1	179
OW093793.1	180
OW093827.1	181
OW094069.1	182
OW094122.1	183
OW094204.1	184
OW094587.1	185
OW094668.1	186
OW095310.1	187
OW096561.1	188
OW096865.1	189
OW097494.1	190
OW098318.1	191
OW099240.1	192
OW099241.1	193
OW099258.1	194
OW099300.1	195
OW099618.1	196
OW099863.1	197
OW099941.1	198
OW099979.1	199
OW100138.1	200
OW100261.1	201
OW100330.1	202
OW100417.1	203
OW100543.1	204
OW100627.1	205
OW100756.1	206
OW100819.1	207
OW100985.1	208
OW101067.1	209
OW101094.1	210
OW101283.1	211
OW101360.1	212
OW101361.1	213
OW101395.1	214
OW101479.1	215
OW101690.1	216
OW101804.1	217
OW101952.1	218
OW102060.1	219
OW102620.1	220
OW102645.1	221
OW103421.1	222
OW103444.1	223
OW103603.1	224
OW103737.1	225
OW103924.1	226
OW103977.1	227
OW104093.1	228
OW104105.1	229
OW104262.1	230
OW104430.1	231
OW104610.1	232
OW105666.1	233
OW105674.1	234
OW106017.1	235
OW106396.1	236
OW106645.1	237
OW106663.1	238
OW106896.1	239
OW106944.1	240
OW107590.1	241
OW107811.1	242
OW107900.1	243
OW108156.1	244
OW108683.1	245
OW109035.1	246
OW109366.1	247
OW109495.1	248
OW109696.1	249
OW109744.1	250
OW109750.1	251
OW109806.1	252
OW109810.1	253
OW109838.1	254
OW109856.1	255
OW110164.1	256
OW110175.1	257
OW110205.1	258
OW110229.1	259
OW110232.1	260
OW110233.1	261
OW110255.1	262
OW110302.1	263
OW110467.1	264
OW110477.1	265
OW110479.1	266
OW110481.1	267
OW110482.1	268
OW110558.1	269
OW110575.1	270
OW110577.1	271
OW110578.1	272
OW110579.1	273
OW110583.1	274
OW110588.1	275
OW110590.1	276
OW110605.1	277
OW110678.1	278
OW110681.1	279
OW110818.1	280
OW110910.1	281
OW111004.1	282
OW111046.1	283
OW111051.1	284
OW111053.1	285
OW111067.1	286
OW111075.1	287
OW111078.1	288
OW111084.1	289
OW111094.1	290
OW111099.1	291
OW111110.1	292
OW111113.1	293
OW111115.1	294
OW111123.1	295
OW111130.1	296
OW111136.1	297
OW111183.1	298
OW111307.1	299
OM913709.1	300
OM913711.1	301
OM846639.1	302
OM811810.1	303
OM811845.1	304
OM811848.1	305
OM811850.1	306
OM811876.1	307
OM811877.1	308
OM811879.1	309
OM811882.1	310
OM811898.1	311
OM811903.1	312
OL989057.1	313
OL989058.1	314
OL989059.1	315
OL989060.1	316
OL989061.1	317
OL989062.1	318
OL989063.1	319
OL989064.1	320
OL989065.1	321
OL989066.1	322
OL989067.1	323
OL989068.1	324
OL989070.1	325
OL989071.1	326
OL989072.1	327
OL989073.1	328
OL989074.1	329
OL989075.1	330
OL989077.1	331
OL989083.1	332
OL989084.1	333
OL989085.1	334
OL989086.1	335
OL989090.1	336
OL989094.1	337
OL989095.1	338
OL989096.1	339
OL989098.1	340
OM294022.1	341
OM098414.1	342
OM098415.1	343
OM098416.1	344
OM098417.1	345
OM098418.1	346
OM098419.1	347
OM098420.1	348
OM098421.1	349
OM098422.1	350
OM098423.1	351
OM098424.1	352
OM098425.1	353
OM098426.1	354
OV103992.1	355
OV104446.1	356
OM181072.1	357
OM181081.1	358
OM181085.1	359
OM181089.1	360
OM181090.1	361
OM181092.1	362
OM181094.1	363
OM181095.1	364
OM181097.1	365
OM181098.1	366
OM181103.1	367
OM181107.1	368
OM181114.1	369
OM181116.1	370
OM181118.1	371
OM181120.1	372
OM181127.1	373
OM181130.1	374
OM181134.1	375
OM181137.1	376
OM181138.1	377
OM181139.1	378
OM181140.1	379
OM181143.1	380
OM181144.1	381
OM181145.1	382
OM181147.1	383
OM181153.1	384
OM181159.1	385
OM181160.1	386
OM181162.1	387
OM181164.1	388
OM181165.1	389
OM181166.1	390
OM181173.1	391
OM181177.1	392
OM181183.1	393
OM181184.1	394
OM181203.1	395
OM181211.1	396
OM181212.1	397
OM181215.1	398
OM181217.1	399
OM181220.1	400
OM181223.1	401
OM181224.1	402
OM181228.1	403
OM181229.1	404
OM181234.1	405
OM181235.1	406
OM181238.1	407
OM181239.1	408
OM181246.1	409
OM181255.1	410
OM181261.1	411
OM181265.1	412
OM181266.1	413
OM181267.1	414
OM181270.1	415
OM181274.1	416
OM181275.1	417
OM181280.1	418
OM181284.1	419
OM181297.1	420
OM181299.1	421
OM181303.1	422
OM181310.1	423
OM181311.1	424
OM181312.1	425
OM181313.1	426
OM181314.1	427
OM181316.1	428
OM181324.1	429
OM181336.1	430
OM181339.1	431
OM181358.1	432
OM181363.1	433
OM181367.1	434
OM181372.1	435
OM181383.1	436
OV319372.1	437
OV319868.1	438
OM065338.1	439
OM065339.1	440
OM065340.1	441
OM065341.1	442
OM065342.1	443
OM065343.1	444
OM065344.1	445
OM065345.1	446
OM065346.1	447
OM065347.1	448
OM065348.1	449
OM065349.1	450
OM065350.1	451
OM065351.1	452
OM065352.1	453
OM065353.1	454
OM065354.1	455
OM065355.1	456
OM065356.1	457
OM065357.1	458
OM065358.1	459
OM065359.1	460
OM065360.1	461
OM065361.1	462
OM065362.1	463
OM065363.1	464
OM065364.1	465
OM065365.1	466
OM065366.1	467
OM065367.1	468
OM065368.1	469
OM065369.1	470
OM065370.1	471
OM065371.1	472
OM065372.1	473
OM065373.1	474
OM065374.1	475
OM065375.1	476
OM065376.1	477
OM065377.1	478
OM065378.1	479
OM065379.1	480
OM065380.1	481
OM065381.1	482
OM065382.1	483
OM065383.1	484
OM065384.1	485
OM065385.1	486
OM065386.1	487
OM065387.1	488
OM065388.1	489
OM065389.1	490
OM108445.1	491
OV311109.1	492
OM094968.1	493
OM094969.1	494
OM094970.1	495
OM094972.1	496
OM094973.1	497
OM094974.1	498
OM094975.1	499
OM094976.1	500
OM094977.1	501
OM094978.1	502
OM094979.1	503
OM094982.1	504
OM094983.1	505
OM094984.1	506
OM094986.1	507
OM094988.1	508
OM094991.1	509
OM094995.1	510
OM094996.1	511
OM094997.1	512
OM094998.1	513
OM094999.1	514
OM095000.1	515
OM095001.1	516
OM095002.1	517
OM095003.1	518
OM095004.1	519
OM095005.1	520
OM095006.1	521
OM095007.1	522
OM095008.1	523
OM095009.1	524
OM095010.1	525
OM095011.1	526
OM095012.1	527
OM095013.1	528
OM095015.1	529
OM095016.1	530
OM095017.1	531
OM095018.1	532
OM095019.1	533
OM095021.1	534
OM095022.1	535
OM095023.1	536
OM095026.1	537
OM095027.1	538
OM095028.1	539
OM095029.1	540
OM095030.1	541
OM095031.1	542
OM095032.1	543
OM095034.1	544
OM095035.1	545
OM095037.1	546
OM095126.1	547
OM095127.1	548
OM095128.1	549
OM095129.1	550
OM095130.1	551
OM095131.1	552
OM095132.1	553
OM095133.1	554
OM095134.1	555
OM095135.1	556
OM095136.1	557
OM095137.1	558
OM095138.1	559
OM095139.1	560
OM095140.1	561
OM095141.1	562
OM095142.1	563
OM095143.1	564
OM095144.1	565
OM095145.1	566
OM095146.1	567
OM095147.1	568
OM095148.1	569
OM095149.1	570
OM095150.1	571
OM095151.1	572
OM095152.1	573
OM095153.1	574
OM095154.1	575
OM095155.1	576
OM095156.1	577
OM095157.1	578
OM095158.1	579
OM095160.1	580
OM095161.1	581
OM095162.1	582
OM095164.1	583
OM095165.1	584
OM095166.1	585
OM095167.1	586
OM095168.1	587
OM095169.1	588
OM095170.1	589
OM095171.1	590
OM095172.1	591
OM095173.1	592
OM095174.1	593
OM095175.1	594
OM095177.1	595
OM095178.1	596
OM095179.1	597
OM095180.1	598
OM095181.1	599
OM095182.1	600
OM095183.1	601
OM095184.1	602
OM095185.1	603
OM095186.1	604
OM095187.1	605
OM095188.1	606
OM095189.1	607
OM095190.1	608
OM095191.1	609
OM095192.1	610
OM095193.1	611
OM095194.1	612
OM095195.1	613
OM095196.1	614
OM095197.1	615
OM095198.1	616
OM095199.1	617
OM095200.1	618
OM095201.1	619
OM095202.1	620
OM095203.1	621
OM095204.1	622
OM095206.1	623
OM095207.1	624
OM095208.1	625
OM095209.1	626
OM095210.1	627
OM095213.1	628
OV308440.1	629
OV310619.1	630
OV310805.1	631
OL979693.1	632
OL979695.1	633
OL979696.1	634
OL979697.1	635
OL979698.1	636
OL979699.1	637
OL979700.1	638
OL979701.1	639
OL979702.1	640
OL979703.1	641
OL979704.1	642
OL979705.1	643
OL979706.1	644
OL979707.1	645
OL979708.1	646
OL979709.1	647
OL979710.1	648
OL979711.1	649
OL979712.1	650
OL979713.1	651
OL979714.1	652
OL979715.1	653
OL979716.1	654
OL979717.1	655
OL979718.1	656
OL979719.1	657
OL979720.1	658
OL979721.1	659
OL979722.1	660
OL979725.1	661
OL979726.1	662
OL979727.1	663
OL979728.1	664
OL979730.1	665
OL979731.1	666
OL979732.1	667
OL979733.1	668
OL979734.1	669
OL979735.1	670
OL979736.1	671
OL979737.1	672
OL979738.1	673
OL979739.1	674
OL979740.1	675
OL979741.1	676
OL979742.1	677
OL979743.1	678
OL979744.1	679
OL979745.1	680
OL979746.1	681
OL979747.1	682
OL979748.1	683
OL979749.1	684
OL979750.1	685
OL979751.1	686
OL979752.1	687
OL979753.1	688
OL979755.1	689
OL979756.1	690
OL979757.1	691
OL979758.1	692
OL979759.1	693
OL979760.1	694
OL979761.1	695
OL979763.1	696
OL979764.1	697
OL979765.1	698
OL979766.1	699
OL979767.1	700
OL979768.1	701
OL979769.1	702
OL979770.1	703
OL979771.1	704
OL979772.1	705
OL979773.1	706
OL979774.1	707
OL979775.1	708
OL979776.1	709
OL979782.1	710
OL979783.1	711
OL979785.1	712
OL979786.1	713
OL979789.1	714
OL979790.1	715
OL979792.1	716
OL979793.1	717
OL979795.1	718
OL979800.1	719
OL979801.1	720
OL979802.1	721
OL979804.1	722
OL979805.1	723
OL979807.1	724
OL979808.1	725
OL979809.1	726
OL979810.1	727
OL979811.1	728
OL979812.1	729
OL979813.1	730
OL979814.1	731
OL979815.1	732
OL979818.1	733
OL979819.1	734
OL979820.1	735
OL979822.1	736
OL979823.1	737
OL979824.1	738
OL979830.1	739
OL979836.1	740
OL979837.1	741
OL979838.1	742
OL979839.1	743
OL979843.1	744
OL979846.1	745
OL979847.1	746
OL979848.1	747
OL979850.1	748
OL979851.1	749
OL979852.1	750
OL979854.1	751
OL979855.1	752
OL979859.1	753
OL979860.1	754
OL979862.1	755
OL979864.1	756
OL979865.1	757
OL979866.1	758
OL979867.1	759
OL979868.1	760
OL979869.1	761
OL979870.1	762
OL979871.1	763
OL979874.1	764
OL979875.1	765
OL979876.1	766
OL979877.1	767
OL979878.1	768
OL979879.1	769
OL979882.1	770
OL979883.1	771
OL979884.1	772
OL979885.1	773
OL979887.1	774
OL979889.1	775
OL979893.1	776
OL979895.1	777
OL979896.1	778
OL979897.1	779
OL979900.1	780
OL979901.1	781
OL979902.1	782
OL979903.1	783
OL979904.1	784
OL979905.1	785
OL979906.1	786
OL979907.1	787
OL979911.1	788
OL979912.1	789
OL979913.1	790
OL979915.1	791
OL979916.1	792
OL979922.1	793
OL979923.1	794
OL979926.1	795
OL979929.1	796
OL979935.1	797
OL979936.1	798
OL979940.1	799
OL979941.1	800
OL979944.1	801
OL979945.1	802
OL979946.1	803
OL979947.1	804
OL979948.1	805
OL979950.1	806
OL979952.1	807
OL979954.1	808
OL979955.1	809
OL979956.1	810
OL979958.1	811
OL979961.1	812
OL979962.1	813
OL979963.1	814
OL979965.1	815
OL979966.1	816
OL979967.1	817
OL979968.1	818
OL979970.1	819
OL979971.1	820
OL979972.1	821
OL979973.1	822
OL979974.1	823
OL979975.1	824
OL979977.1	825
OL979978.1	826
OL979979.1	827
OL979980.1	828
OL979981.1	829
OL979982.1	830
OL979983.1	831
OL979984.1	832
OL979985.1	833
OL979986.1	834
OL979987.1	835
OL979988.1	836
OL979989.1	837
OL979991.1	838
OL979993.1	839
OL979995.1	840
OL979998.1	841
OL979999.1	842
OL980002.1	843
OL980005.1	844
OL980006.1	845
OL980007.1	846
OL980013.1	847
OL980017.1	848
OL980019.1	849
OL980024.1	850
OL980025.1	851
OL980031.1	852
OL980032.1	853
OL980033.1	854
OL980036.1	855
OL980039.1	856
OL980041.1	857
OL980045.1	858
OL980046.1	859
OL980047.1	860
OL980051.1	861
OL980059.1	862
OL980063.1	863
OL980064.1	864
OL980066.1	865
OL980069.1	866
OL980070.1	867
OL980072.1	868
OL980075.1	869
OL980077.1	870
OL980081.1	871
OL980091.1	872
OL980098.1	873
OL980101.1	874
OL980115.1	875
OL980117.1	876
OL980119.1	877
OL980120.1	878
OL980125.1	879
OL980126.1	880
OL980128.1	881
OL980129.1	882
OL980130.1	883
OL980131.1	884
OL980145.1	885
OL980153.1	886
OL980155.1	887
OL980158.1	888
OL980169.1	889
OL980181.1	890
OL980183.1	891
OL980188.1	892
OL980190.1	893
OL980191.1	894
OL980192.1	895
OL980200.1	896
OL980215.1	897
OL980216.1	898
OL980219.1	899
OL980246.1	900
OL980247.1	901
OL980248.1	902
OL980255.1	903
OL980261.1	904
OL980262.1	905
OL980265.1	906
OL980267.1	907
OL980281.1	908
OL980283.1	909
OL980286.1	910
OL980288.1	911
OL980292.1	912
OL980294.1	913
OL980299.1	914
OL980303.1	915
OL980305.1	916
OL980306.1	917
OL980307.1	918
OL980316.1	919
OL980318.1	920
OL980319.1	921
OL980321.1	922
OL980322.1	923
OL980324.1	924
OL980325.1	925
OL980340.1	926
OL980342.1	927
OL980352.1	928
OL980353.1	929
OL980354.1	930
OL980357.1	931
OL980360.1	932
OL980362.1	933
OL980365.1	934
OL980366.1	935
OL980368.1	936
OL980369.1	937
OL980371.1	938
OL980372.1	939
OL980373.1	940
OL980375.1	941
OL980376.1	942
OL980381.1	943
OL980384.1	944
OL980398.1	945
OL980400.1	946
OL980411.1	947
OL980422.1	948
OL980430.1	949
OL980432.1	950
OL980435.1	951
OL980436.1	952
OL980437.1	953
OL980439.1	954
OL980445.1	955
OL980483.1	956
OL980484.1	957
OL980489.1	958
OL980490.1	959
OL980491.1	960
OL980492.1	961
OL980494.1	962
OL980497.1	963
OL980498.1	964
OL980499.1	965
OL980501.1	966
OL980504.1	967
OL980505.1	968
OL980508.1	969
OL980510.1	970
OL980512.1	971
OL980513.1	972
OL980514.1	973
OL980515.1	974
OL980516.1	975
OL980517.1	976
OL980519.1	977
OL980520.1	978
OL980521.1	979
OL980522.1	980
OL980526.1	981
OL980529.1	982
OL980530.1	983
OL980531.1	984
OL980534.1	985
OL980541.1	986
OL980543.1	987
OL980550.1	988
OL980551.1	989
OL980556.1	990
OL980559.1	991
OL980560.1	992
OL980562.1	993
OL980573.1	994
OL980576.1	995
OL980578.1	996
OL980589.1	997
OL980592.1	998
OL980593.1	999
OL980601.1	1000
OL980602.1	1001
OL980608.1	1002
OL980610.1	1003
OL980615.1	1004
OL980617.1	1005
OL980618.1	1006
OL980620.1	1007
OL980622.1	1008
OL980627.1	1009
OL980635.1	1010
OL980643.1	1011
OL980644.1	1012
OL980667.1	1013
OL980668.1	1014
OL980671.1	1015
OL980672.1	1016
OL980675.1	1017
OL980676.1	1018
OL980679.1	1019
OL980686.1	1020
OL980693.1	1021
OL980694.1	1022
OL980704.1	1023
OL980705.1	1024
OL980708.1	1025
OL980710.1	1026
OL980712.1	1027
OL980716.1	1028
OL980718.1	1029
OL980720.1	1030
OL980721.1	1031
OL980722.1	1032
OL980725.1	1033
OL980726.1	1034
OL980729.1	1035
OL980732.1	1036
OL980736.1	1037
OL980738.1	1038
OL980742.1	1039
OL980743.1	1040
OL980744.1	1041
OL980745.1	1042
OL980746.1	1043
OL980747.1	1044
OL980749.1	1045
OL980750.1	1046
OL980755.1	1047
OL980756.1	1048
OL980757.1	1049
OL980759.1	1050
OL980760.1	1051
OL980761.1	1052
OL980762.1	1053
OL980765.1	1054
OL980771.1	1055
OL980772.1	1056
OL980778.1	1057
OL980779.1	1058
OL980782.1	1059
OL980783.1	1060
OL980785.1	1061
OL980790.1	1062
OL980795.1	1063
OL980796.1	1064
OL980798.1	1065
OL980800.1	1066
OL980801.1	1067
OL980802.1	1068
OL980805.1	1069
OL980813.1	1070
OL980814.1	1071
OL980815.1	1072
OL980817.1	1073
OL980818.1	1074
OL980819.1	1075
OL980821.1	1076
OL980822.1	1077
OL980824.1	1078
OL980825.1	1079
OL980826.1	1080
OL980828.1	1081
OL980832.1	1082
OL980833.1	1083
OL980834.1	1084
OL980835.1	1085
OL980836.1	1086
OL980837.1	1087
OL980838.1	1088
OL980841.1	1089
OL980842.1	1090
OL980844.1	1091
OL980855.1	1092
OL980862.1	1093
OL980878.1	1094
OL980883.1	1095
OL980894.1	1096
OL980902.1	1097
OL980904.1	1098
OL980910.1	1099
OL980915.1	1100
OL980917.1	1101
OL980934.1	1102
OL980965.1	1103
OL980967.1	1104
OL980968.1	1105
OL980971.1	1106
OL980980.1	1107
OL980983.1	1108
OL980985.1	1109
OL980989.1	1110
OL981011.1	1111
OL981013.1	1112
OL981015.1	1113
OL981027.1	1114
OL981029.1	1115
OL981032.1	1116
OL981035.1	1117
OL981040.1	1118
OL981059.1	1119
OL981072.1	1120
OL981090.1	1121
OL981091.1	1122
OL981109.1	1123
OL981110.1	1124
OL981115.1	1125
OL981129.1	1126
OL981135.1	1127
OL981138.1	1128
OL981156.1	1129
OL981158.1	1130
OL981159.1	1131
OL981169.1	1132
OL981172.1	1133
OL981174.1	1134
OL913103.2	1135
OL913104.1	1136
OV192798.1	1137
OV192918.1	1138
OV193019.1	1139
OV193086.1	1140
OV193181.1	1141
OV193376.1	1142
OV193787.1	1143
OV193828.1	1144
OV193861.1	1145
OV193944.1	1146
OV193982.1	1147
OV194000.1	1148
OV194045.1	1149
OV194064.1	1150
OV194178.1	1151
OV194429.1	1152
OV194839.1	1153
OV195070.1	1154
OV195095.1	1155
OV195122.1	1156
OV195278.1	1157
OV196057.1	1158
OV196093.1	1159
OV196272.1	1160
OV196345.1	1161
OV196703.1	1162
OV197049.1	1163
OV197053.1	1164
OV197441.1	1165
OV197590.1	1166
OV197657.1	1167
OV197786.1	1168
OV197792.1	1169
OV197864.1	1170
OV198056.1	1171
OV198096.1	1172
OV198690.1	1173
OV198694.1	1174
OV198695.1	1175
OV198937.1	1176
OV199388.1	1177
OL790194.1	1178
OV121746.1	1179
OV121749.1	1180
OL698825.1	1181
OL698826.1	1182
OL698828.1	1183
OL698832.1	1184
OL698836.1	1185
OL698847.1	1186
OL698849.1	1187
OL698851.1	1188
OL698861.1	1189
OL698864.1	1190
OV079678.1	1191
OV080531.2	1192
OV081179.1	1193
OV081197.1	1194
OV081201.1	1195
OV081208.1	1196
OV081565.1	1197
OV081582.1	1198
OV081599.1	1199
OV081610.1	1200
OV082151.1	1201
OV082762.1	1202
OV083452.1	1203
OV084251.1	1204
OV084263.1	1205
OV084471.1	1206
OV084483.1	1207
OV085413.1	1208
OV086032.1	1209
OV086044.1	1210
OV086974.1	1211
OV087068.1	1212
OV087080.1	1213
OV087112.1	1214
OV087223.1	1215
OV087831.1	1216
OV088310.1	1217
OV088828.1	1218
OV088846.1	1219
OV088886.1	1220
OV088917.1	1221
OV089168.1	1222
OV089508.1	1223
OV089534.1	1224
OV089578.1	1225
OV090317.1	1226
OV090324.1	1227
OV090666.1	1228
OV091116.1	1229
OV091138.1	1230
OV091223.1	1231
OV043882.1	1232
OV045046.1	1233
OV065098.1	1234
OV065159.1	1235
OV066661.1	1236
OV066746.1	1237
OV017202.1	1238
OV019180.1	1239
OV022887.1	1240
OV031506.1	1241
OV034773.1	1242
OV035075.1	1243
OV037054.1	1244
OV038556.1	1245
OV038640.1	1246
OV041142.1	1247
OU996344.1	1248
OU996357.1	1249
OU996414.1	1250
OU997344.1	1251
OU997674.1	1252
OU999716.1	1253
OV000330.1	1254
OV002350.1	1255
OV003391.1	1256
OV005029.1	1257
OV005490.1	1258
OV005729.1	1259
OV006031.1	1260
OV007449.1	1261
OV007746.1	1262
OV008086.1	1263
OV008872.1	1264
OV008951.1	1265
OV009160.1	1266
OV009428.1	1267
OV009964.1	1268
OL532262.1	1269
OL543814.1	1270
OU976578.1	1271
OU978563.1	1272
OU978833.1	1273
OU980892.1	1274
OL448870.1	1275
MZ419857.1	1276
MZ419858.1	1277
MZ419859.1	1278
MZ419860.1	1279
MZ419863.1	1280
MZ419864.1	1281
MZ419867.1	1282
MZ419869.1	1283
MZ419871.1	1284
MZ419873.1	1285
OL365095.1	1286
OL365099.1	1287
OL365100.1	1288
OL365106.1	1289
OL365116.1	1290
OL365117.1	1291
OL369027.1	1292
OL369461.1	1293
OL369683.1	1294
OL351370.1	1295
OL351371.1	1296
OL351372.1	1297
OL351373.1	1298
OL351374.1	1299
OL351375.1	1300
OL351376.1	1301
OL351377.1	1302
OL351378.1	1303
OL351379.1	1304
OL351380.1	1305
OL351381.1	1306
OL351382.1	1307
OL351383.1	1308
OL351384.1	1309
OL351385.1	1310
OL351386.1	1311
OL351387.1	1312
OL351388.1	1313
OL351389.1	1314
OL351390.1	1315
OL351391.1	1316
OL351392.1	1317
OL351393.1	1318
OL351394.1	1319
OL351395.1	1320
OL351396.1	1321
OL351397.1	1322
OL351398.1	1323
OL351399.1	1324
OL351400.1	1325
OL351401.1	1326
OL351402.1	1327
OL351403.1	1328
OL351404.1	1329
OL351405.1	1330
OL351406.1	1331
OL351407.1	1332
OL351408.1	1333
OL351409.1	1334
OL351410.1	1335
OL351411.1	1336
OL351412.1	1337
OL351413.1	1338
OL351414.1	1339
OL351415.1	1340
OL351416.1	1341
OL351417.1	1342
OL351418.1	1343
OL351419.1	1344
OL351420.1	1345
OL351422.1	1346
OL351423.1	1347
OL351424.1	1348
OL351425.1	1349
OL351426.1	1350
OL351427.1	1351
OL351428.1	1352
OL351430.1	1353
OL351431.1	1354
OL351432.1	1355
OL351433.1	1356
OL351434.1	1357
OL351435.1	1358
OL351436.1	1359
OL351437.1	1360
OL351438.1	1361
OL351439.1	1362
OL351440.1	1363
OL351441.1	1364
OL351442.1	1365
OL351443.1	1366
OU894955.1	1367
OU895575.1	1368
OU895913.1	1369
OU896210.1	1370
OU896355.1	1371
OU897858.1	1372
OU898028.1	1373
OU899749.1	1374
OK075090.1	1375
OK584715.1	1376
OU858180.1	1377
OU859996.1	1378
OU860327.1	1379
OU860545.1	1380
OU860581.1	1381
OU860648.1	1382
OU860809.1	1383
OU860994.1	1384
OU861303.1	1385
OU861570.1	1386
OU861949.1	1387
OK546245.1	1388
OK546249.1	1389
OK546250.1	1390
OK546251.1	1391
OK546253.1	1392
OK546255.1	1393
OK546257.1	1394
OK546259.1	1395
OK546262.1	1396
OK546268.1	1397
OK546276.1	1398
OK546282.1	1399
OK546297.1	1400
OU791719.1	1401
OU791725.1	1402
OU791726.1	1403
OU791739.1	1404
OU791792.1	1405
OU791824.1	1406
OU791846.1	1407
OU792006.1	1408
OU792090.1	1409
OU792098.1	1410
OU792263.1	1411
OU792276.1	1412
OU792286.1	1413
OU792298.1	1414
OU792367.1	1415
OU792519.1	1416
OU792540.1	1417
OU792545.1	1418
OU792554.1	1419
OU792555.1	1420
OU792556.1	1421
OU792558.1	1422
OU792560.1	1423
OU792596.1	1424
OU792639.1	1425
OU792684.1	1426
OU792789.1	1427
OU792827.1	1428
OU792847.1	1429
OU792852.1	1430
OU792858.1	1431
OU792859.1	1432
OU792865.1	1433
OU793062.1	1434
OU793078.1	1435
OU793097.1	1436
OU793120.1	1437
OU793134.1	1438
OU793154.1	1439
OU793225.1	1440
OU793233.1	1441
OU793255.1	1442
OU793261.1	1443
OU793265.1	1444
OU793274.1	1445
OU793285.1	1446
OU793291.1	1447
OU793310.1	1448
OU793351.1	1449
OU793355.1	1450
OU793362.1	1451
OU793375.1	1452
OU793379.1	1453
OU793403.1	1454
OU793411.1	1455
OU793417.1	1456
OU793428.1	1457
OU793429.1	1458
OU793430.1	1459
OU793449.1	1460
OU793553.1	1461
OU793582.1	1462
OU793603.1	1463
OU793622.1	1464
OU793763.1	1465
OU794080.1	1466
OU794081.1	1467
OU794107.1	1468
OU794132.1	1469
OU794152.1	1470
OU794154.1	1471
OU794168.1	1472
OU794199.1	1473
OU794397.1	1474
OU794439.1	1475
OU794455.1	1476
OU794498.1	1477
OU794539.1	1478
OU794736.1	1479
OU794800.1	1480
OU795017.1	1481
OU795030.1	1482
OU795072.1	1483
OU795103.1	1484
OU795110.1	1485
OU795111.1	1486
OU795112.1	1487
OU795115.1	1488
OU795123.1	1489
OU795139.1	1490
OU795149.1	1491
OU795159.1	1492
OU795168.1	1493
OU795180.1	1494
OU795235.1	1495
OU795306.1	1496
OU795323.1	1497
OU795371.1	1498
OU795389.1	1499
OU795419.1	1500
OU795441.1	1501
OU795443.1	1502
OU795446.1	1503
OU795455.1	1504
OU795457.1	1505
OU795467.1	1506
OU795486.1	1507
OU795501.1	1508
OU795503.1	1509
OU795507.1	1510
OU795529.1	1511
OU795578.1	1512
OU795615.1	1513
OU795638.1	1514
OU795650.1	1515
OU795656.1	1516
OU795658.1	1517
OU795662.1	1518
OU795694.1	1519
OU795698.1	1520
OU795701.1	1521
OU795719.1	1522
OU795756.1	1523
OU795764.1	1524
OU795766.1	1525
OU795777.1	1526
OU795818.1	1527
OU795830.1	1528
OU795836.1	1529
OU795850.1	1530
OU795854.1	1531
OU795857.1	1532
OU795859.1	1533
OU795860.1	1534
OU795875.1	1535
OU795931.1	1536
OU795945.1	1537
OU795953.1	1538
OU795959.1	1539
OU795994.1	1540
OU796001.1	1541
OU796021.1	1542
OU796048.1	1543
OU796062.1	1544
OU796070.1	1545
OU796085.1	1546
OU796089.1	1547
OU796094.2	1548
OU796113.1	1549
OU796134.1	1550
OU796141.1	1551
OU796152.1	1552
OU796166.1	1553
OU796191.1	1554
OU796213.1	1555
OU796214.1	1556
OU796229.1	1557
OU796249.1	1558
OU796257.1	1559
OU796329.1	1560
OU796373.1	1561
OU796483.1	1562
OU796499.1	1563
OU796505.1	1564
OU796508.1	1565
OU796536.1	1566
OU796564.1	1567
OU796567.1	1568
OU796573.1	1569
OU796637.1	1570
OU796671.1	1571
OU796684.1	1572
OU796686.1	1573
OU796714.1	1574
OU796735.1	1575
OU796779.1	1576
OU796782.1	1577
OU796786.1	1578
OU796817.1	1579
OU796820.1	1580
OU796844.1	1581
OU796855.1	1582
OU796856.1	1583
OU796868.1	1584
OU796883.1	1585
OU796914.1	1586
OU796929.1	1587
OU796946.1	1588
OU796996.1	1589
OU797041.1	1590
OU797042.1	1591
OU797060.1	1592
OU797078.1	1593
OU797090.1	1594
OU797094.1	1595
OU797096.1	1596
OU797118.1	1597
OU797128.1	1598
OU797205.1	1599
OU797220.1	1600
OU797225.1	1601
OU797241.1	1602
OU797245.1	1603
OU797252.1	1604
OU797262.1	1605
OU797279.1	1606
OU797281.1	1607
OU797307.1	1608
OU797358.1	1609
OU797367.1	1610
OU797392.1	1611
OU797407.1	1612
OU797415.1	1613
OU797448.1	1614
OU797453.1	1615
OU797465.1	1616
OU797482.1	1617
OU797498.1	1618
OU797500.1	1619
OU797510.1	1620
OU797520.1	1621
OU797531.1	1622
OU797543.1	1623
OU797552.1	1624
OU797566.1	1625
OU797576.1	1626
OU797583.1	1627
OU797644.2	1628
OU797651.1	1629
OU797673.1	1630
OU797674.1	1631
OU797684.1	1632
OU797767.1	1633
OU797804.1	1634
OU797824.1	1635
OU797875.1	1636
OU797893.1	1637
OU797911.1	1638
OU797916.1	1639
OU797982.1	1640
OU798065.1	1641
OU798070.1	1642
OU798113.1	1643
OU798123.1	1644
OU798168.1	1645
OU798190.1	1646
OU798218.1	1647
OU798311.1	1648
OU798320.1	1649
OU798349.1	1650
OU798371.1	1651
OU798392.1	1652
OU798404.1	1653
OU798460.1	1654
OU798487.1	1655
OU798494.1	1656
OU798500.1	1657
OU798508.1	1658
OU798518.1	1659
OU798543.1	1660
OU798547.1	1661
OU798584.1	1662
OU798603.1	1663
OU798608.1	1664
OU798610.1	1665
OU798620.1	1666
OU798622.1	1667
OU798624.1	1668
OU798641.1	1669
OU798643.1	1670
OU798677.1	1671
OU798678.1	1672
OU798689.1	1673
OU798723.1	1674
OU798729.1	1675
OU798733.1	1676
OU798762.1	1677
OU798789.1	1678
OU798802.1	1679
OU798805.1	1680
OU798833.1	1681
OU798841.1	1682
OU798843.1	1683
OU798844.1	1684
OU798857.1	1685
OU798875.1	1686
OU798883.2	1687
OU798891.1	1688
OU798910.1	1689
OU798937.1	1690
OU798940.1	1691
OU798955.1	1692
OU798980.1	1693
OU798985.1	1694
OU798986.1	1695
OU799001.1	1696
OU799029.1	1697
OU799073.1	1698
OU799091.1	1699
OU799112.1	1700
OU799114.1	1701
OU799136.1	1702
OU799145.1	1703
OU799158.1	1704
OU799160.1	1705
OU799166.1	1706
OU799174.1	1707
OU799175.1	1708
OU799177.1	1709
OU799182.1	1710
OU799186.1	1711
OU799199.1	1712
OU799247.1	1713
OU799289.1	1714
OU799311.1	1715
OU799364.1	1716
OU799381.1	1717
OU799443.1	1718
OU799449.1	1719
OU799451.1	1720
OU799472.1	1721
OU799475.1	1722
OU799476.1	1723
OU799500.1	1724
OU799502.2	1725
OU799543.1	1726
OU799588.1	1727
OU799590.1	1728
OU799600.1	1729
OU799620.1	1730
OU799639.1	1731
OU799644.1	1732
OU799645.1	1733
OU799656.1	1734
OU799684.1	1735
OU799695.1	1736
OU799697.1	1737
OU799698.1	1738
OU799719.1	1739
OU799784.1	1740
OU799787.1	1741
OU799797.1	1742
OU799807.1	1743
OU799841.1	1744
OU799850.1	1745
OU799869.1	1746
OU799871.1	1747
OU799931.1	1748
OU799934.1	1749
OU799962.1	1750
OU799978.1	1751
OU799980.1	1752
OU799998.1	1753
OU800001.1	1754
OU800004.1	1755
OU800070.1	1756
OU800073.1	1757
OU800096.1	1758
OU800101.1	1759
OU800126.1	1760
OU800145.1	1761
OU800176.1	1762
OU800177.1	1763
OU800208.1	1764
OU800213.1	1765
OU800268.1	1766
OU800304.1	1767
OU800306.1	1768
OU800320.1	1769
OU800368.1	1770
OU800371.1	1771
OU800374.1	1772
OU800434.1	1773
OU800440.1	1774
OU800453.1	1775
OU800471.1	1776
OU800478.1	1777
OU800500.2	1778
OU800523.1	1779
OU800542.1	1780
OU800552.1	1781
OU800555.1	1782
OU800583.1	1783
OU800611.1	1784
OU800614.1	1785
OU800619.1	1786
OU800638.1	1787
OU800653.1	1788
OU800658.1	1789
OU800714.1	1790
OU800727.1	1791
OU800739.1	1792
OU800740.1	1793
OU800743.1	1794
OU800745.1	1795
OU800765.1	1796
OU800777.1	1797
OU800778.1	1798
OU800795.1	1799
OU800829.1	1800
OU800862.1	1801
OU800893.1	1802
OU800908.1	1803
OU800911.1	1804
OU800955.1	1805
OU800973.1	1806
OU801000.1	1807
OU801005.1	1808
OU801031.1	1809
OU801037.1	1810
OU801044.1	1811
OU801047.1	1812
OU801058.1	1813
OU801066.1	1814
OU801068.1	1815
OU801087.1	1816
OU801098.1	1817
OU801103.1	1818
OU801111.1	1819
OU801132.1	1820
OU801174.1	1821
OU801176.1	1822
OU801207.1	1823
OU801211.1	1824
OU801218.1	1825
OU801224.1	1826
OU801249.1	1827
OU801251.1	1828
OU801264.1	1829
OU801315.1	1830
OU801332.1	1831
OU801348.1	1832
OU801356.1	1833
OU801370.1	1834
OU801371.1	1835
OU801376.1	1836
OU801391.1	1837
OU801392.1	1838
OU801398.1	1839
OU801425.1	1840
OU801453.1	1841
OU801458.1	1842
OU801465.1	1843
OU801485.1	1844
OU801508.1	1845
OU801512.1	1846
OU801526.1	1847
OU801542.1	1848
OU801562.1	1849
OU801571.1	1850
OU801583.1	1851
OU801588.1	1852
OU801592.1	1853
OU801736.1	1854
OU801752.1	1855
OU801765.1	1856
OU801770.1	1857
OU801790.1	1858
OU801814.1	1859
OU801820.1	1860
OU801861.1	1861
OU801892.1	1862
OU801920.1	1863
OU801950.1	1864
OU801952.1	1865
OU801966.1	1866
OU801986.1	1867
OU801995.1	1868
OU802002.1	1869
OU802032.1	1870
OU802035.1	1871
OU802060.1	1872
OU802064.1	1873
OU802067.1	1874
OU802116.1	1875
OU802142.1	1876
OU802148.1	1877
OU802165.1	1878
OU802169.1	1879
OU802183.1	1880
OU802262.1	1881
OU802277.1	1882
OU802285.1	1883
OU802289.1	1884
OU802374.1	1885
OU802377.1	1886
OU802395.1	1887
OU802436.1	1888
OU802441.1	1889
OU802485.1	1890
OU802498.1	1891
OU802564.1	1892
OU802608.1	1893
OU802622.1	1894
OU802630.1	1895
OU802658.1	1896
OU802663.1	1897
OU802677.1	1898
OU802689.1	1899
OU802695.1	1900
OU802702.1	1901
OU802707.1	1902
OU802727.1	1903
OU802739.1	1904
OU802748.1	1905
OU802760.1	1906
OU802778.1	1907
OU802787.1	1908
OU802795.1	1909
OU802812.1	1910
OU802815.1	1911
OU802819.1	1912
OU802822.1	1913
OU802859.1	1914
OU802860.1	1915
OU802954.1	1916
OU802972.1	1917
OU802990.1	1918
OU803005.1	1919
OU803045.1	1920
OU803079.1	1921
OU803082.1	1922
OU803105.1	1923
OU803107.1	1924
OU803112.1	1925
OU803123.1	1926
OU803161.1	1927
OU803166.1	1928
OU803191.1	1929
OU803192.1	1930
OU803201.1	1931
OU803218.1	1932
OU803220.1	1933
OU803235.1	1934
OU803247.1	1935
OU803262.1	1936
OU803263.1	1937
OU803270.1	1938
OU803288.1	1939
OU803296.1	1940
OU803322.1	1941
OU803327.1	1942
OU803349.1	1943
OU803353.1	1944
OU803375.1	1945
OU803379.1	1946
OU803395.1	1947
OU803402.1	1948
OU803441.1	1949
OU803485.1	1950
OU803486.1	1951
OU803498.1	1952
OU803530.1	1953
OU803540.1	1954
OU803548.1	1955
OU803560.1	1956
OU803562.1	1957
OU803589.1	1958
OU803696.1	1959
OU803726.1	1960
OU803762.1	1961
OU803766.1	1962
OU803830.1	1963
OU803858.1	1964
OU803864.1	1965
OU803868.1	1966
OU803914.1	1967
OU803934.1	1968
OU803974.1	1969
OU803988.1	1970
OU804006.1	1971
OU804029.1	1972
OU804059.1	1973
OU804071.1	1974
OU804101.1	1975
OU804102.1	1976
OU804108.1	1977
OU804117.1	1978
OU804142.1	1979
OU804171.1	1980
OU804179.1	1981
OU804196.1	1982
OU804212.1	1983
OU804243.1	1984
OU804265.1	1985
OU804292.1	1986
OU804300.1	1987
OU804310.1	1988
OU804334.1	1989
OU804337.1	1990
OU804346.1	1991
OU804347.1	1992
OU804359.1	1993
OU804369.1	1994
OU804376.1	1995
OU804388.1	1996
OU804401.1	1997
OU804424.1	1998
[truncated: 78,835 more rows]
